# Supplementary material for: Hydration-Dehydration Effects on Germination Tolerance to Water Stress of Eight Cistus Species
Source: Plants (Basel). 2025 Jul 19;14(14):2237. doi: 10.3390/plants14142237 (PMC12298707; doi:10.3390/plants14142237)
Supplement: Supplementary file 1 [file plants-14-02237-s001.zip]

Archive with 1 entries (1 files):
- plants-3728375-supplementary.pdf
